# Supplementary material for: Evaluation of new antibiotic cocktails against contaminating bacteria found in allograft tissues
Source: Cell Tissue Bank. 2016 Sep 7;17(4):619–28. doi: 10.1007/s10561-016-9581-6 (PMC5116045; doi:10.1007/s10561-016-9581-6)
Supplement: Supplementary file 2 — Supplementary material 2 (XLSX 13 kb) [file 10561_2016_9581_MOESM2_ESM.xlsx]

## Sheet: Sheet1
Table S3. List of genera and species isolated in allograft tissue samples from the FBTV in 2012-2013. The total number of positive samples for that genus is reported in parenthesis.
Genus	Species	Number of positive tissues
Staphylococcus (1426)	coagulase negative	1124
	aureus	116
	epidermidis	63
	capitis	33
	hominis	23
	lugdunensis	21
	haemolyticus	11
	warneri	9
	cohnii	5
	caprae	5
	xylosus	5
	auricularis	2
	intermedius	2
	saccharolyticus	2
	arlattae	1
	chromogenes	1
	simulans	1
	lentus	1
	equorum	1
Streptococcus (157)	mitis	56
	salivarius	40
	parasanguis	17
	pluranimalium	12
	sanguis/sanguis I/sanguis groups	10
	agalactiae B	8
	gordonii	1
	VIRIDANS GROUP	3
	mutans	2
	vestibularis	2
	constellatus	2
	disagalactiae C	1
	anginosus	1
	gallolyticus	1
	infantarius	1
Enterococcus (45)	faecalis D/faecalis	31
	faecium	5
	avium D	4
	gallinarum	4
	casseliflavus	1
Micrococcus (28)	luteus	28
Escherichia (22)	coli	20
	vulneris	2
Gemella (16)	morbillorum	15
	sanguis	1
Klebsiellae (15)	pneumoniae	14
	oxytoca	1
Granulicatella (14)	adiacens	14
Peptostreptococcus (13)	anaerobius	13
Aerococcus (9)	viridans	9
Bacteroides (8)	ureolyticus	3
	ovatus	2
	lentus	1
	fragilis	1
	vulgatus	1
Proteus (8)	mirabilis	7
	vulgaris	1
Corynebacterium (6)	propinquum	3
	striatum	2
	xerosis	1
Kocuria (6)	kristinae	4
	rosea	2
Achromobacter (5)	xylosoxidans ssp denitrificanti	5
Haemophilus (5)	parainfluenzae	3
	influenzae	2
Acinetobacter (4)	lwoffii	3
	baumannii	1
Leuconostoc (4)	mesenteroides	4
Moraxella (4)	osloensis	1
Propionibacterium (4)	acnes	3
	propionicus	1
Aeromonas (3)	hydrophyla	3
Lactobacillus (3)	rhamnosus	1
	casei	1
	fermentum	1
Sphingomonas (3)	paucimobilis	3
Abiotrophia (2)	defectiva	2
Alloiococcus (2)	otitis	2
Bifidobacterium (2)	spp	2
Brevundimonas (2)	vesicularis	2
Citrobacter (2)	freundii	1
	koseri	1
Dermabacter (2)	hominis	2
Dermacoccus (2)	nishinomiyaensis	2
Enterobacter (2)	cancerogenus	1
	clocae	1
Lactococcus (2)	lactis	2
Morganella (2)	morganii	2
Neisseria (2)	cinerea	1
	mucosa	1
Paenibacillus (2)	amylolyticus	2
Rothia (2)	mucillaginosa	2
Veillonella (2)	parvula	1
	spp	1
Brevibacterium (1)	spp	1
Brucella (1)	canis	1
Capnocytophaga (1)	species	1
Delftia (1)	acidovorans	1
Eubacterium (1)	limosum	1
Globicatella (1)	sanguinis	1
Methyobacterium (1)	spp	1
Pseudomonas (1)	fluorescens	1
Raoultella (1)	planticola	1
Stenotrophomonas (1)	maltophilia	1
